# Supplementary material for: DAF‐16 stabilizes the aging transcriptome and is activated in mid‐aged Caenorhabditis elegans to cope with internal stress
Source: Aging Cell. 2019 Feb 17;18(3):e12896. doi: 10.1111/acel.12896 (PMC6516157; doi:10.1111/acel.12896)
Supplement: Supplementary file 2 [file ACEL-18-e12896-s002.xlsx]

## Sheet: day2-3
WORMBASE_ID	SEQUENCE_NAME	NAME	direction
WBGene00000066	M03F4.2	act-4	UP
WBGene00000103	F28H6.1	akt-2	UP
WBGene00000175	M02F4.8	aqp-7	UP
WBGene00000221	T04C10.4	atf-5	UP
WBGene00000240	K08F8.4	pah-1	UP
WBGene00000273	Y79H2A.1	brp-1	UP
WBGene00000282	R01E6.3	cah-4	UP
WBGene00000712	F41F3.4	col-139	UP
WBGene00000715	T15B7.4	col-142	UP
WBGene00000779	F28H1.2	cpn-3	UP
WBGene00000822	F40E10.3	csq-1	UP
WBGene00000912	R13H8.1	daf-16	UP
WBGene00000993	T25G12.7	dhs-30	UP
WBGene00001500	C54F6.14	ftn-1	UP
WBGene00001564	C05E4.9	icl-1	UP
WBGene00001684	K10B3.8	gpd-2	UP
WBGene00001685	K10B3.7	gpd-3	UP
WBGene00001752	K08F4.7	gst-4	UP
WBGene00001768	Y48E1B.10	gst-20	UP
WBGene00001783	Y1H11.2	gst-35	UP
WBGene00001852	C30G7.1	hil-1	UP
WBGene00002012	F38E11.1	hsp-12.3	UP
WBGene00002110	ZC334.11	ins-27	UP
WBGene00002163	C54D1.3	ist-1	UP
WBGene00002263	K08H10.1	lea-1	UP
WBGene00002267	C44F1.3	lec-4	UP
WBGene00003369	C36E6.3	mlc-1	UP
WBGene00003370	C36E6.5	mlc-2	UP
WBGene00003371	F09F7.2	mlc-3	UP
WBGene00003528	C37H5.9	nas-9	UP
WBGene00003678	K08A2.5	nhr-88	UP
WBGene00003778	C15H9.1	nnt-1	UP
WBGene00003891	F11C7.5	osm-11	UP
WBGene00004222	F44F4.4	ptr-8	UP
WBGene00004358	F08F3.3	rhr-1	UP
WBGene00004932	C08A9.1	sod-3	UP
WBGene00006587	F53A9.10	tnt-2	UP
WBGene00006754	F07A5.7	unc-15	UP
WBGene00006789	F11C3.3	unc-54	UP
WBGene00006914	F35H10.4	vha-5	UP
WBGene00007395	C06H5.7	dcar-1	UP
WBGene00007598	C15A11.4	C15A11.4	UP
WBGene00007947	C35A5.3	C35A5.3	UP
WBGene00008032	C39E9.8	C39E9.8	UP
WBGene00008040	C40H1.5	ttr-5	UP
WBGene00008375	D1054.8	D1054.8	UP
WBGene00008390	D1086.3	D1086.3	UP
WBGene00008436	DH11.2	DH11.2	UP
WBGene00008803	F14E5.5	lips-10	UP
WBGene00009617	F41E7.1	F41E7.1	UP
WBGene00009621	F41E7.5	fipr-21	UP
WBGene00009813	F47B10.2	haly-1	UP
WBGene00010593	K06A4.3	gsnl-1	UP
WBGene00010727	K09G1.1	K09G1.1	UP
WBGene00010755	K10G9.1	vglu-2	UP
WBGene00010759	K10H10.2	cysl-2	UP
WBGene00010810	M01F1.4	M01F1.4	UP
WBGene00011573	T07C12.9	anmt-3	UP
WBGene00011831	T19B10.2	T19B10.2	UP
WBGene00012176	W01C9.2	W01C9.2	UP
WBGene00012294	W06A7.5	nspa-8	UP
WBGene00012443	Y15E3A.4	Y15E3A.4	UP
WBGene00012535	Y37A1A.2	Y37A1A.2	UP
WBGene00013078	Y51A2D.10	ttr-25	UP
WBGene00013103	Y51H4A.7	Y51H4A.7	UP
WBGene00013481	Y69H2.3	Y69H2.3	UP
WBGene00013499	Y70G10A.3	Y70G10A.3	UP
WBGene00014206	ZK1058.6	nit-1	UP
WBGene00014826	R13H4.2	R13H4.2	UP
WBGene00015057	B0222.9	gad-3	UP
WBGene00015393	C03G6.5	C03G6.5	UP
WBGene00015532	C06E4.3	C06E4.3	UP
WBGene00015778	C14F11.1	got-2.2	UP
WBGene00016003	C18H9.5	C18H9.5	UP
WBGene00016052	C24B9.9	dod-3	UP
WBGene00016204	C29E4.7	gsto-1	UP
WBGene00016266	C30F12.7	idhg-2	UP
WBGene00016407	C34D10.2	C34D10.2	UP
WBGene00016657	C44E12.1	C44E12.1	UP
WBGene00016716	C46F4.2	acs-17	UP
WBGene00017128	E04F6.9	E04F6.9	UP
WBGene00017262	F08F3.4	F08F3.4	UP
WBGene00017390	F12A10.1	F12A10.1	UP
WBGene00017429	F13D11.4	F13D11.4	UP
WBGene00017440	F13H8.7	upb-1	UP
WBGene00017483	F15E6.2	lgc-22	UP
WBGene00017673	F21F3.3	icmt-1	UP
WBGene00017968	F32A5.2	skpo-3	UP
WBGene00018145	F37C4.5	F37C4.5	UP
WBGene00018217	F40A3.2	F40A3.2	UP
WBGene00018393	F43E2.5	msra-1	UP
WBGene00018400	F43H9.4	F43H9.4	UP
WBGene00018424	F44E7.2	F44E7.2	UP
WBGene00018519	F46H5.3	F46H5.3	UP
WBGene00018543	F47C10.6	ugt-32	UP
WBGene00018903	F55G1.7	F55G1.7	UP
WBGene00018911	F56A4.3	F56A4.3	UP
WBGene00018917	F56A4.9		UP
WBGene00019232	H23N18.1	ugt-13	UP
WBGene00019322	K02F2.2	ahcy-1	UP
WBGene00019489	K07E1.1	K07E1.1	UP
WBGene00019495	K07E8.3	sdz-24	UP
WBGene00019780	M60.4	M60.4	UP
WBGene00020339	T08A9.11	ttr-59	UP
WBGene00020445	T12B3.2	T12B3.2	UP
WBGene00020509	T14F9.3	hex-1	UP
WBGene00020658	T21F4.1	T21F4.1	UP
WBGene00020741	T23F4.3	dlhd-1	UP
WBGene00020808	T25F10.6	clik-1	UP
WBGene00021043	W05G11.6	pck-1	UP
WBGene00021066	W06H8.2	W06H8.2	UP
WBGene00021223	Y19D10A.8		UP
WBGene00021478	Y39H10A.1	Y39H10A.1	UP
WBGene00021533	Y42G9A.3	Y42G9A.3	UP
WBGene00021898	Y54G2A.36	Y54G2A.36	UP
WBGene00022012	Y59H11AR.4	Y59H11AR.4	UP
WBGene00022131	Y71F9B.13	Y71F9B.13	UP
WBGene00022597	ZC395.5	ZC395.5	UP
WBGene00022643	ZK6.8	ZK6.8	UP
WBGene00022745	ZK470.2	ZK470.2	UP
WBGene00022781	ZK622.3	pmt-1	UP
WBGene00022814	ZK742.4	ZK742.4	UP
WBGene00050904	Y70C5A.3	Y70C5A.3	UP
WBGene00077439	F55B12.10	F55B12.10	UP
WBGene00077692	C08E8.10	C08E8.10	UP
WBGene00077701	E01A2.10	poml-3	UP
WBGene00000412	F35E8.11	cdr-1	DN
WBGene00001475	F15B9.7	fmi-1	DN
WBGene00001858	C01B10.5	hil-7	DN
WBGene00004219	C45B2.7	ptr-4	DN
WBGene00007766	C27C7.1	C27C7.1	DN
WBGene00008042	C40H1.7	C40H1.7	DN
WBGene00008043	C40H1.8	C40H1.8	DN
WBGene00008862	F15D4.5	F15D4.5	DN
WBGene00010833	M03B6.1	M03B6.1	DN
WBGene00011798	T16G1.4	T16G1.4	DN
WBGene00012255	W04G3.1	lpr-6	DN
WBGene00013007	Y48E1B.8	Y48E1B.8	DN
WBGene00015828	C16C4.4	math-14	DN
WBGene00016783	C49G7.5	irg-2	DN
WBGene00018343	F42A10.7	F42A10.7	DN
WBGene00018547	F47C12.2	clec-78	DN
WBGene00019146	H02F09.3	H02F09.3	DN
WBGene00019592	K09F6.9	K09F6.9	DN
WBGene00019886	R05D8.9	R05D8.9	DN
WBGene00022033	Y65B4BL.1	Y65B4BL.1	DN
WBGene00022653	ZK105.1	ZK105.1	DN
WBGene00045411	C25F9.11	C25F9.11	DN
WBGene00045416	Y37H2A.14	Y37H2A.14	DN
WBGene00195165	F57G4.11	F57G4.11	DN

## Sheet: day4-5
WORMBASE_ID	SEQUENCE_NAME	NAME	direction
WBGene00000013	C50F2.10	abf-2	UP
WBGene00000103	F28H6.1	akt-2	UP
WBGene00000240	K08F8.4	pah-1	UP
WBGene00000535	K08B4.6	cpi-1	UP
WBGene00000912	R13H8.1	daf-16	UP
WBGene00001391	K01A2.2	far-7	UP
WBGene00001500	C54F6.14	ftn-1	UP
WBGene00001752	K08F4.7	gst-4	UP
WBGene00001764	F37B1.5	gst-16	UP
WBGene00001768	Y48E1B.10	gst-20	UP
WBGene00001783	Y1H11.2	gst-35	UP
WBGene00001852	C30G7.1	hil-1	UP
WBGene00002012	F38E11.1	hsp-12.3	UP
WBGene00002013	F38E11.2	hsp-12.6	UP
WBGene00002026	C12C8.1	hsp-70	UP
WBGene00002105	M04D8.2	ins-22	UP
WBGene00002106	M04D8.3	ins-23	UP
WBGene00002110	ZC334.11	ins-27	UP
WBGene00002263	K08H10.1	lea-1	UP
WBGene00003096	C02A12.4	lys-7	UP
WBGene00003473	K11G9.6	mtl-1	UP
WBGene00003651	W01D2.2	nhr-61	UP
WBGene00003778	C15H9.1	nnt-1	UP
WBGene00004155	W01C9.3	pqn-73	UP
WBGene00004311	F17C8.4	ras-2	UP
WBGene00004353	F45B8.2	rgs-10	UP
WBGene00004932	C08A9.1	sod-3	UP
WBGene00006220	T01B11.5	str-176	UP
WBGene00006774	F21F3.5	unc-38	UP
WBGene00007363	C06B3.4	stdh-1	UP
WBGene00007440	C08E8.4	C08E8.4	UP
WBGene00007460	C08F11.13	C08F11.13	UP
WBGene00007947	C35A5.3	C35A5.3	UP
WBGene00007989	C37A5.2	fipr-22	UP
WBGene00008040	C40H1.5	ttr-5	UP
WBGene00008388	D1086.1	D1086.1	UP
WBGene00008803	F14E5.5	lips-10	UP
WBGene00008850	F15B9.6	F15B9.6	UP
WBGene00009226	F28G4.1	cyp-37B1	UP
WBGene00009476	F36F2.2	F36F2.2	UP
WBGene00009578	F40F8.5	F40F8.5	UP
WBGene00009617	F41E7.1	F41E7.1	UP
WBGene00009663	F43G6.11	hda-5	UP
WBGene00009724	F45D3.4	F45D3.4	UP
WBGene00009773	F46B6.8	lipl-2	UP
WBGene00009803	F47B8.2	F47B8.2	UP
WBGene00009813	F47B10.2	haly-1	UP
WBGene00009820	F47B10.9	F47B10.9	UP
WBGene00010148	F56D5.3	F56D5.3	UP
WBGene00010759	K10H10.2	cysl-2	UP
WBGene00010810	M01F1.4	M01F1.4	UP
WBGene00011325	T01C3.11	T01C3.11	UP
WBGene00011596	T07G12.5	T07G12.5	UP
WBGene00011733	T12D8.5	T12D8.5	UP
WBGene00011849	T19H5.4	T19H5.4	UP
WBGene00012140	T28F4.5	T28F4.5	UP
WBGene00012175	W01C9.1	W01C9.1	UP
WBGene00012176	W01C9.2	W01C9.2	UP
WBGene00012294	W06A7.5	nspa-8	UP
WBGene00012398	Y6E2A.4	Y6E2A.4	UP
WBGene00013078	Y51A2D.10	ttr-25	UP
WBGene00013079	Y51A2D.11	ttr-26	UP
WBGene00013103	Y51H4A.7	Y51H4A.7	UP
WBGene00013481	Y69H2.3	Y69H2.3	UP
WBGene00013882	ZC410.5	ZC410.5	UP
WBGene00014006	ZK596.1	ZK596.1	UP
WBGene00014206	ZK1058.6	nit-1	UP
WBGene00015044	B0213.15	cyp-34A9	UP
WBGene00015052	B0218.8	clec-52	UP
WBGene00015076	B0238.12	B0238.12	UP
WBGene00015273	C01B4.9	mct-2	UP
WBGene00015355	C02F12.5	C02F12.5	UP
WBGene00015393	C03G6.5	C03G6.5	UP
WBGene00015476	C05D9.9	C05D9.9	UP
WBGene00015778	C14F11.1	got-2.2	UP
WBGene00015947	C18A11.1	C18A11.1	UP
WBGene00016003	C18H9.5	C18H9.5	UP
WBGene00016052	C24B9.9	dod-3	UP
WBGene00016097	C25E10.8	C25E10.8	UP
WBGene00016292	C31H2.1	tbc-7	UP
WBGene00016407	C34D10.2	C34D10.2	UP
WBGene00016716	C46F4.2	acs-17	UP
WBGene00016845	C50F7.5	C50F7.5	UP
WBGene00016848	C50F7.10	klo-1	UP
WBGene00016894	C53B7.3	C53B7.3	UP
WBGene00017128	E04F6.9	E04F6.9	UP
WBGene00017303	F09F7.6	F09F7.6	UP
WBGene00017429	F13D11.4	F13D11.4	UP
WBGene00017440	F13H8.7	upb-1	UP
WBGene00017539	F17E9.2	F17E9.2	UP
WBGene00017673	F21F3.3	icmt-1	UP
WBGene00017838	F26G1.2	F26G1.2	UP
WBGene00017970	F32A5.4	F32A5.4	UP
WBGene00018400	F43H9.4	F43H9.4	UP
WBGene00018602	F48D6.4	F48D6.4	UP
WBGene00018701	F52E4.1	pccb-1	UP
WBGene00018739	F53B1.8	F53B1.8	UP
WBGene00018903	F55G1.7	F55G1.7	UP
WBGene00019233	H23N18.2	ugt-14	UP
WBGene00019300	K02D7.5	swt-1	UP
WBGene00019495	K07E8.3	sdz-24	UP
WBGene00019730	M02D8.4	asns-2	UP
WBGene00019854	R03H10.1	R03H10.1	UP
WBGene00019979	R09B5.11	R09B5.11	UP
WBGene00020509	T14F9.3	hex-1	UP
WBGene00020593	T19H12.10	ugt-11	UP
WBGene00020658	T21F4.1	T21F4.1	UP
WBGene00020938	W02D7.2	clec-218	UP
WBGene00021223	Y19D10A.8		UP
WBGene00021337	Y34F4.2	Y34F4.2	UP
WBGene00021478	Y39H10A.1	Y39H10A.1	UP
WBGene00021533	Y42G9A.3	Y42G9A.3	UP
WBGene00021898	Y54G2A.36	Y54G2A.36	UP
WBGene00021909	Y55B1BL.1	Y55B1BL.1	UP
WBGene00022012	Y59H11AR.4	Y59H11AR.4	UP
WBGene00022191	Y71H2B.1	Y71H2B.1	UP
WBGene00022597	ZC395.5	ZC395.5	UP
WBGene00022781	ZK622.3	pmt-1	UP
WBGene00022814	ZK742.4	ZK742.4	UP
WBGene00044078	T04A8.4	tag-243	UP
WBGene00044500	T19E7.6	T19E7.6	UP
WBGene00044680	F30A10.13	F30A10.13	UP
WBGene00044921	F53C11.9	F53C11.9	UP
WBGene00045473	F30A10.14	F30A10.14	UP
WBGene00077439	F55B12.10	F55B12.10	UP
WBGene00077692	C08E8.10	C08E8.10	UP
WBGene00000067	T25C8.2	act-5	DN
WBGene00000215	T18H9.2	asp-2	DN
WBGene00000256	Y73B6BL.34	bli-6	DN
WBGene00000597	F11H8.3	col-8	DN
WBGene00000606	F11G11.10	col-17	DN
WBGene00000608	ZK1193.1	col-19	DN
WBGene00000609	F11G11.11	col-20	DN
WBGene00000656	C09G5.5	col-80	DN
WBGene00000668	W05B2.5	col-93	DN
WBGene00000673	F14F7.1	col-98	DN
WBGene00000675	K02D7.3	col-101	DN
WBGene00000677	F56B3.1	col-103	DN
WBGene00000681	C34H4.4	col-107	DN
WBGene00000693	C53B4.5	col-119	DN
WBGene00000698	C24F3.6	col-124	DN
WBGene00000713	F26F12.1	col-140	DN
WBGene00000748	C35B8.1	col-175	DN
WBGene00000751	C34F6.2	col-178	DN
WBGene00000752	C34F6.3	col-179	DN
WBGene00000928	M03A1.7	dao-2	DN
WBGene00001066	Y41E3.2	dpy-4	DN
WBGene00001074	F30B5.1	dpy-13	DN
WBGene00001786	F35E8.8	gst-38	DN
WBGene00003495	T22E5.5	mup-2	DN
WBGene00003860	Y38F1A.9	oig-2	DN
WBGene00003877	K04E7.2	pept-1	DN
WBGene00003893	C44B12.2	ost-1	DN
WBGene00003959	Y116F11B.3	pcp-4	DN
WBGene00004020	EGAP2.3	pho-1	DN
WBGene00004174	ZK1067.7	abu-14	DN
WBGene00004989	T08A9.8	spp-4	DN
WBGene00006050	K07F5.11	ssq-1	DN
WBGene00006051	T28H11.5	ssq-2	DN
WBGene00006925	K09F5.2	vit-1	DN
WBGene00007190	B0491.3	rmd-3	DN
WBGene00007368	C06B8.2	C06B8.2	DN
WBGene00007766	C27C7.1	C27C7.1	DN
WBGene00008068	C43D7.5	sdz-6	DN
WBGene00008565	F08A8.2	acox-2	DN
WBGene00008634	F10A3.4	F10A3.4	DN
WBGene00008698	F11D11.3	F11D11.3	DN
WBGene00009681	F44D12.4	gipc-2	DN
WBGene00009787	F46F2.3	F46F2.3	DN
WBGene00009824	F47G4.3	gpdh-1	DN
WBGene00009982	F53F1.4	F53F1.4	DN
WBGene00010204	F57F5.1	F57F5.1	DN
WBGene00011107	R07E3.6	R07E3.6	DN
WBGene00011112	R07E5.4	R07E5.4	DN
WBGene00011668	T09F5.9	clec-47	DN
WBGene00012018	T25C12.3	T25C12.3	DN
WBGene00012123	T28D6.3	T28D6.3	DN
WBGene00012664	Y39B6A.1	Y39B6A.1	DN
WBGene00012683	Y39B6A.24	asp-17	DN
WBGene00012757	Y41C4A.11	Y41C4A.11	DN
WBGene00013007	Y48E1B.8	Y48E1B.8	DN
WBGene00014179	ZK1010.5	ZK1010.5	DN
WBGene00014666	C05D12.3	C05D12.3	DN
WBGene00015403	C03H5.1	clec-10	DN
WBGene00015574	C07G3.2	irg-1	DN
WBGene00016425	C34H4.2	C34H4.2	DN
WBGene00016658	C45B2.1	C45B2.1	DN
WBGene00016918	C54E4.2	test-1	DN
WBGene00017892	F28B4.3	F28B4.3	DN
WBGene00017948	F31D5.5	mth-1	DN
WBGene00019017	F57F4.4	F57F4.4	DN
WBGene00019146	H02F09.3	H02F09.3	DN
WBGene00020128	R193.2	R193.2	DN
WBGene00020808	T25F10.6	clik-1	DN
WBGene00021233	Y19D10B.4		DN
WBGene00021580	Y46C8AL.2	clec-174	DN
WBGene00022040	Y65B4BR.1	Y65B4BR.1	DN
WBGene00022072	Y67D8C.8	cpg-9	DN
WBGene00022645	ZK6.11	ZK6.11	DN
WBGene00022653	ZK105.1	ZK105.1	DN
WBGene00044535	K11D12.13	K11D12.13	DN
WBGene00194717	ZC239.22	ZC239.22	DN
WBGene00195165	F57G4.11	F57G4.11	DN

## Sheet: day6-7
WORMBASE_ID	SEQUENCE_NAME	NAME	direction
WBGene00000013	C50F2.10	abf-2	UP
WBGene00000073	F57F5.4	add-2	UP
WBGene00000092	F32A6.4	ags-3	UP
WBGene00000103	F28H6.1	akt-2	UP
WBGene00000120	C01F6.5	aly-1	UP
WBGene00000222	F45E6.2	atf-6	UP
WBGene00000289	C01G6.8	cam-1	UP
WBGene00000396	F25F2.2	cdh-4	UP
WBGene00000460	T26C11.7	ceh-39	UP
WBGene00000482	T14G8.1	chd-3	UP
WBGene00000512	B0285.9	ckb-2	UP
WBGene00000535	K08B4.6	cpi-1	UP
WBGene00000545	Y39A3CL.5	clp-4	UP
WBGene00000690	F17E9.1	col-116	UP
WBGene00000832	Y23H5A.5	ctn-1	UP
WBGene00000870	Y38F1A.5	cyd-1	UP
WBGene00000884	D1009.2	cyn-8	UP
WBGene00000899	F25E2.5	daf-3	UP
WBGene00000912	R13H8.1	daf-16	UP
WBGene00000973	Y32H12A.3	dhs-9	UP
WBGene00000993	T25G12.7	dhs-30	UP
WBGene00001006	C25F6.2	dlg-1	UP
WBGene00001045	Y47H9C.5	dnj-27	UP
WBGene00001086	R13G10.1	dpy-27	UP
WBGene00001101	C34F11.9	dsh-1	UP
WBGene00001329	T04C10.2	epn-1	UP
WBGene00001391	K01A2.2	far-7	UP
WBGene00001439	F26D12.1	fkh-7	UP
WBGene00001440	F40H3.4	fkh-8	UP
WBGene00001441	K03C7.2	fkh-9	UP
WBGene00001502	F52D10.3	ftt-2	UP
WBGene00001562	B0513.1	lin-66	UP
WBGene00001565	C14B9.6	gei-8	UP
WBGene00001577	T12A7.1	gem-4	UP
WBGene00001583	M163.4	gfi-3	UP
WBGene00001763	F37B1.4	gst-15	UP
WBGene00001764	F37B1.5	gst-16	UP
WBGene00001783	Y1H11.2	gst-35	UP
WBGene00001852	C30G7.1	hil-1	UP
WBGene00001934	F55G1.11	his-60	UP
WBGene00001945	F45E1.6	his-71	UP
WBGene00001994	F20B6.8	hpk-1	UP
WBGene00002013	F38E11.2	hsp-12.6	UP
WBGene00002016	Y46H3A.3	hsp-16.2	UP
WBGene00002026	C12C8.1	hsp-70	UP
WBGene00002069	C04F12.3	ikb-1	UP
WBGene00002105	M04D8.2	ins-22	UP
WBGene00002106	M04D8.3	ins-23	UP
WBGene00002110	ZC334.11	ins-27	UP
WBGene00002163	C54D1.3	ist-1	UP
WBGene00002203	F46F2.2	kin-20	UP
WBGene00002220	C15C7.2	gcc-1	UP
WBGene00002232	F11A6.1	kpc-1	UP
WBGene00002247	W03F8.5	lam-1	UP
WBGene00002263	K08H10.1	lea-1	UP
WBGene00002265	F52H3.7	lec-2	UP
WBGene00002268	ZK1248.16	lec-5	UP
WBGene00002988	K03E6.1	lim-6	UP
WBGene00003072	T21E3.3	lrp-2	UP
WBGene00003096	C02A12.4	lys-7	UP
WBGene00003111	Y71G12B.20	mab-20	UP
WBGene00003124	K10B3.9	mai-1	UP
WBGene00003149	T04C10.1	mbk-1	UP
WBGene00003151	W09C2.3	mca-1	UP
WBGene00003185	K08A8.1	mek-1	UP
WBGene00003388	F32A11.6	moe-3	UP
WBGene00003423	R10E9.1	msi-1	UP
WBGene00003473	K11G9.6	mtl-1	UP
WBGene00003601	C32F10.6	nhr-2	UP
WBGene00003609	B0280.8	nhr-10	UP
WBGene00003617	F44C8.3	nhr-18	UP
WBGene00003651	W01D2.2	nhr-61	UP
WBGene00003678	K08A2.5	nhr-88	UP
WBGene00003719	C50B6.14	nhr-129	UP
WBGene00003722	R11G11.1	nhr-132	UP
WBGene00003732	F14B8.1	nhx-4	UP
WBGene00003733	F57C7.2	nhx-5	UP
WBGene00003740	T24D8.5	nlp-2	UP
WBGene00003778	C15H9.1	nnt-1	UP
WBGene00003822	F59A6.1	nsy-1	UP
WBGene00003903	F18H3.3	pab-2	UP
WBGene00003911	C09B8.7	pak-1	UP
WBGene00003954	C10F3.5	pcm-1	UP
WBGene00003965	H42K12.1	pdk-1	UP
WBGene00004155	W01C9.3	pqn-73	UP
WBGene00004210	Y110A2AL.8	ptc-3	UP
WBGene00004245	W06B11.2	puf-9	UP
WBGene00004259	D2085.1	pyr-1	UP
WBGene00004317	F20D1.6	rbg-1	UP
WBGene00004350	F56B6.2	rgs-7	UP
WBGene00004353	F45B8.2	rgs-10	UP
WBGene00004509	M01G12.12	rrf-2	UP
WBGene00004727	R11G1.4	sax-1	UP
WBGene00004739	H20J18.1	scd-1	UP
WBGene00004745	F52E10.1	sdc-1	UP
WBGene00004749	F57C7.3	sdn-1	UP
WBGene00004758	R03G5.2	sek-1	UP
WBGene00004821	F54D10.1	skr-15	UP
WBGene00004932	C08A9.1	sod-3	UP
WBGene00004987	T08A9.12	spp-2	UP
WBGene00006063	F08C6.4	sto-1	UP
WBGene00006410	ZK470.5	nck-1	UP
WBGene00006416	T13A10.11	sams-5	UP
WBGene00006431	C02F12.4	tag-52	UP
WBGene00006477	ZK721.1	chup-1	UP
WBGene00006498	R13F6.4	ten-1	UP
WBGene00006541	H13N06.6	tbh-1	UP
WBGene00006599	B0545.1	tpa-1	UP
WBGene00006602	ZK54.2	tps-1	UP
WBGene00006632	C14A11.1	tsp-6	UP
WBGene00006662	F22B7.7	twk-7	UP
WBGene00006705	Y94H6A.6	ubc-8	UP
WBGene00006774	F21F3.5	unc-38	UP
WBGene00006786	Y60A3A.1	unc-51	UP
WBGene00006805	F55C7.7	unc-73	UP
WBGene00006816	F54B11.3	unc-84	UP
WBGene00006826	F14D12.2	unc-97	UP
WBGene00006836	C47E8.7	unc-112	UP
WBGene00006862	C42D8.3	pnk-4	UP
WBGene00006959	R74.3	xbp-1	UP
WBGene00006983	T03G11.8	zig-6	UP
WBGene00007007	C44C8.6	mak-2	UP
WBGene00007063	2L52.1	2L52.1	UP
WBGene00007072	AC3.7	ugt-1	UP
WBGene00007091	B0001.6	eri-12	UP
WBGene00007131	B0284.1	B0284.1	UP
WBGene00007139	B0285.7	mnp-1	UP
WBGene00007260	C02C6.2	olrn-1	UP
WBGene00007296	C04C11.2	arrd-25	UP
WBGene00007297	C04F12.1	C04F12.1	UP
WBGene00007303	C04F12.9	rnh-1.3	UP
WBGene00007348	C05G5.2	C05G5.2	UP
WBGene00007357	C06A12.3	C06A12.3	UP
WBGene00007363	C06B3.4	stdh-1	UP
WBGene00007372	C06B8.7	C06B8.7	UP
WBGene00007598	C15A11.4	C15A11.4	UP
WBGene00007658	C17H1.5	C17H1.5	UP
WBGene00007756	C27A7.5	C27A7.5	UP
WBGene00007774	C27C12.4	C27C12.4	UP
WBGene00007847	C31E10.6	C31E10.6	UP
WBGene00007883	C33A12.4	C33A12.4	UP
WBGene00007900	C33D9.6	C33D9.6	UP
WBGene00007919	C34C6.7	C34C6.7	UP
WBGene00007958	C35C5.9	C35C5.9	UP
WBGene00008020	C38H2.3	C38H2.3	UP
WBGene00008040	C40H1.5	ttr-5	UP
WBGene00008121	C46F11.6	C46F11.6	UP
WBGene00008211	C49F5.7	C49F5.7	UP
WBGene00008302	C54D10.8	C54D10.8	UP
WBGene00008388	D1086.1	D1086.1	UP
WBGene00008436	DH11.2	DH11.2	UP
WBGene00008439	DY3.6	mfb-1	UP
WBGene00008447	E01G4.5	E01G4.5	UP
WBGene00008572	F08B12.4	F08B12.4	UP
WBGene00008586	F08G12.2	F08G12.2	UP
WBGene00008622	F09C8.2	F09C8.2	UP
WBGene00008832	F14H8.1	obr-2	UP
WBGene00008971	F20C5.6	F20C5.6	UP
WBGene00008999	F21A10.2	myrf-2	UP
WBGene00009233	F28H6.4	F28H6.4	UP
WBGene00009234	F28H6.6	F28H6.6	UP
WBGene00009291	F31D4.4	clec-264	UP
WBGene00009380	F34H10.3	F34H10.3	UP
WBGene00009476	F36F2.2	F36F2.2	UP
WBGene00009503	F37A8.5	F37A8.5	UP
WBGene00009534	F38B7.3	F38B7.3	UP
WBGene00009552	F39B1.1	piki-1	UP
WBGene00009617	F41E7.1	F41E7.1	UP
WBGene00009657	F43G6.4	F43G6.4	UP
WBGene00009698	F44F1.6	F44F1.6	UP
WBGene00009754	F46A9.1	F46A9.1	UP
WBGene00009793	F46F6.2	pkn-1	UP
WBGene00009801	F47A4.5	ipla-2	UP
WBGene00009803	F47B8.2	F47B8.2	UP
WBGene00009813	F47B10.2	haly-1	UP
WBGene00009820	F47B10.9	F47B10.9	UP
WBGene00009899	F49E12.6	efl-3	UP
WBGene00009930	F52D10.2	F52D10.2	UP
WBGene00009939	F52F12.6	ztf-11	UP
WBGene00009977	F53C11.8	swan-1	UP
WBGene00010065	F54F7.3	F54F7.3	UP
WBGene00010348	H01G02.1	H01G02.1	UP
WBGene00010444	K01A6.2	magi-1	UP
WBGene00010550	K04B12.2	K04B12.2	UP
WBGene00010572	K04G11.4	wdr-5.2	UP
WBGene00010617	K07A1.13	K07A1.13	UP
WBGene00010702	K09A9.4	usp-33	UP
WBGene00010759	K10H10.2	cysl-2	UP
WBGene00010790	K12G11.3	sodh-1	UP
WBGene00010810	M01F1.4	M01F1.4	UP
WBGene00011010	R04D3.2	R04D3.2	UP
WBGene00011060	R06C1.6	R06C1.6	UP
WBGene00011124	R07H5.4	sdz-27	UP
WBGene00011259	R13.4	miz-1	UP
WBGene00011325	T01C3.11	T01C3.11	UP
WBGene00011331	T01E8.1	T01E8.1	UP
WBGene00011522	T06D8.1	srap-1	UP
WBGene00011615	T08D10.2	lsd-1	UP
WBGene00011672	T10B9.2	cyp-13A5	UP
WBGene00011692	T10G3.1	T10G3.1	UP
WBGene00011706	T11B7.1	T11B7.1	UP
WBGene00011733	T12D8.5	T12D8.5	UP
WBGene00011738	T12G3.2	T12G3.2	UP
WBGene00011824	T18D3.7	T18D3.7	UP
WBGene00011849	T19H5.4	T19H5.4	UP
WBGene00011935	T22H2.5	scrm-1	UP
WBGene00012100	T27F2.2	sipa-1	UP
WBGene00012175	W01C9.1	W01C9.1	UP
WBGene00012176	W01C9.2	W01C9.2	UP
WBGene00012177	W01C9.4	decr-1.2	UP
WBGene00012294	W06A7.5	nspa-8	UP
WBGene00012326	W07E11.1	W07E11.1	UP
WBGene00012398	Y6E2A.4	Y6E2A.4	UP
WBGene00012443	Y15E3A.4	Y15E3A.4	UP
WBGene00012444	Y15E3A.5	Y15E3A.5	UP
WBGene00012513	Y26E6A.2	Y26E6A.2	UP
WBGene00012585	Y38E10A.7	lips-15	UP
WBGene00012850	Y44A6C.1	Y44A6C.1	UP
WBGene00012900	Y46G5A.8	Y46G5A.8	UP
WBGene00012943	Y47D3B.9	bed-2	UP
WBGene00012980	Y48B6A.6	efhd-1	UP
WBGene00013078	Y51A2D.10	ttr-25	UP
WBGene00013079	Y51A2D.11	ttr-26	UP
WBGene00013146	Y53C12B.7	Y53C12B.7	UP
WBGene00013216	Y54G11A.7	Y54G11A.7	UP
WBGene00013220	Y54G11A.13	ctl-3	UP
WBGene00013481	Y69H2.3	Y69H2.3	UP
WBGene00013579	Y79H2A.2	Y79H2A.2	UP
WBGene00013683	Y105E8A.26	zoo-1	UP
WBGene00013779	Y116A8B.1	Y116A8B.1	UP
WBGene00013882	ZC410.5	ZC410.5	UP
WBGene00013898	ZC443.3	ZC443.3	UP
WBGene00013899	ZC443.4	ZC443.4	UP
WBGene00013926	ZK20.6	nep-1	UP
WBGene00014006	ZK596.1	ZK596.1	UP
WBGene00014152	ZK930.2	ZK930.2	UP
WBGene00014159	ZK938.2	arrd-4	UP
WBGene00014199	ZK1053.4	ZK1053.4	UP
WBGene00014206	ZK1058.6	nit-1	UP
WBGene00014215	ZK1086.1	obr-3	UP
WBGene00015044	B0213.15	cyp-34A9	UP
WBGene00015063	B0228.6	B0228.6	UP
WBGene00015076	B0238.12	B0238.12	UP
WBGene00015181	B0416.5	B0416.5	UP
WBGene00015219	B0507.2	B0507.2	UP
WBGene00015355	C02F12.5	C02F12.5	UP
WBGene00015393	C03G6.5	C03G6.5	UP
WBGene00015476	C05D9.9	C05D9.9	UP
WBGene00015492	C05E11.1	lnp-1	UP
WBGene00015507	C06A6.2	C06A6.2	UP
WBGene00015547	C06G1.4	ain-1	UP
WBGene00015552	C06G3.6	C06G3.6	UP
WBGene00015633	C09D4.2	C09D4.2	UP
WBGene00015778	C14F11.1	got-2.2	UP
WBGene00015868	C16H3.3	C16H3.3	UP
WBGene00015942	C18A3.4	osta-2	UP
WBGene00016003	C18H9.5	C18H9.5	UP
WBGene00016029	C24A1.2	elf-1	UP
WBGene00016052	C24B9.9	dod-3	UP
WBGene00016097	C25E10.8	C25E10.8	UP
WBGene00016292	C31H2.1	tbc-7	UP
WBGene00016345	C33E10.1	C33E10.1	UP
WBGene00016406	C34D10.1	C34D10.1	UP
WBGene00016407	C34D10.2	C34D10.2	UP
WBGene00016458	C35E7.6	C35E7.6	UP
WBGene00016489	C36E6.1	C36E6.1	UP
WBGene00016490	C36E6.2	C36E6.2	UP
WBGene00016513	C38C3.4	C38C3.4	UP
WBGene00016574	C41H7.4	C41H7.4	UP
WBGene00016575	C41H7.5	C41H7.5	UP
WBGene00016576	C41H7.6	C41H7.6	UP
WBGene00016670	C45G7.3	ilys-3	UP
WBGene00016704	C46C11.1	hosl-1	UP
WBGene00016716	C46F4.2	acs-17	UP
WBGene00016845	C50F7.5	C50F7.5	UP
WBGene00016848	C50F7.10	klo-1	UP
WBGene00016894	C53B7.3	C53B7.3	UP
WBGene00017046	D2021.1	utx-1	UP
WBGene00017128	E04F6.9	E04F6.9	UP
WBGene00017178	F02E8.5	atg-16.1	UP
WBGene00017184	F02G3.1	ncam-1	UP
WBGene00017303	F09F7.6	F09F7.6	UP
WBGene00017340	F10D7.3	F10D7.3	UP
WBGene00017361	F10E9.12	F10E9.12	UP
WBGene00017390	F12A10.1	F12A10.1	UP
WBGene00017419	F13B9.1	F13B9.1	UP
WBGene00017429	F13D11.4	F13D11.4	UP
WBGene00017440	F13H8.7	upb-1	UP
WBGene00017445	F14B8.2	sid-5	UP
WBGene00017539	F17E9.2	F17E9.2	UP
WBGene00017541	F17E9.4	F17E9.4	UP
WBGene00017563	F18C5.10	F18C5.10	UP
WBGene00017582	F18G5.6	F18G5.6	UP
WBGene00017659	F21C10.10	F21C10.10	UP
WBGene00017673	F21F3.3	icmt-1	UP
WBGene00017766	F25B4.2	peli-1	UP
WBGene00017823	F26D11.6	F26D11.6	UP
WBGene00017864	F27D9.5	pcca-1	UP
WBGene00017949	F31D5.6	F31D5.6	UP
WBGene00017970	F32A5.4	F32A5.4	UP
WBGene00018117	F36H12.1	nlp-47	UP
WBGene00018238	F40F4.7	F40F4.7	UP
WBGene00018311	F41G4.8	F41G4.8	UP
WBGene00018330	F42A6.9	elks-1	UP
WBGene00018384	F43C11.7	F43C11.7	UP
WBGene00018400	F43H9.4	F43H9.4	UP
WBGene00018533	F47B7.2	F47B7.2	UP
WBGene00018602	F48D6.4	F48D6.4	UP
WBGene00018701	F52E4.1	pccb-1	UP
WBGene00018702	F52E4.5	F52E4.5	UP
WBGene00018724	F53A9.1	F53A9.1	UP
WBGene00018729	F53A9.6	F53A9.6	UP
WBGene00018730	F53A9.7	F53A9.7	UP
WBGene00018739	F53B1.8	F53B1.8	UP
WBGene00018757	F53E2.1	tag-304	UP
WBGene00018878	F55D10.3	glit-1	UP
WBGene00018903	F55G1.7	F55G1.7	UP
WBGene00018918	F56A4.10		UP
WBGene00019006	F57B10.9	F57B10.9	UP
WBGene00019211	H18N23.2	H18N23.2	UP
WBGene00019436	K06A9.2	K06A9.2	UP
WBGene00019495	K07E8.3	sdz-24	UP
WBGene00019657	K11G12.6	K11G12.6	UP
WBGene00019705	M01D1.10	fbxb-45	UP
WBGene00019733	M02E1.1	M02E1.1	UP
WBGene00019780	M60.4	M60.4	UP
WBGene00019782	M60.7	M60.7	UP
WBGene00019827	R02E12.2	mop-25.1	UP
WBGene00019854	R03H10.1	R03H10.1	UP
WBGene00019871	R04E5.8	R04E5.8	UP
WBGene00019938	R07E4.5	R07E4.5	UP
WBGene00019959	R08E3.3	R08E3.3	UP
WBGene00020135	T01B6.3	aakg-4	UP
WBGene00020218	T04G9.7	T04G9.7	UP
WBGene00020322	T07F12.2	T07F12.2	UP
WBGene00020486	T13C5.6	T13C5.6	UP
WBGene00020509	T14F9.3	hex-1	UP
WBGene00020702	T22F7.3	T22F7.3	UP
WBGene00020710	T23B3.2	T23B3.2	UP
WBGene00020830	T26C11.4	T26C11.4	UP
WBGene00020834	T27A1.2	T27A1.2	UP
WBGene00020869	T28A11.2	T28A11.2	UP
WBGene00020930	W02C12.3	hlh-30	UP
WBGene00021049	W05H9.2	W05H9.2	UP
WBGene00021079	W08A12.2	W08A12.2	UP
WBGene00021081	W08A12.4	W08A12.4	UP
WBGene00021223	Y19D10A.8		UP
WBGene00021226	Y19D10A.11	Y19D10A.11	UP
WBGene00021272	Y23H5B.1	Y23H5B.1	UP
WBGene00021337	Y34F4.2	Y34F4.2	UP
WBGene00021369	Y37E11AR.2	siah-1	UP
WBGene00021478	Y39H10A.1	Y39H10A.1	UP
WBGene00021533	Y42G9A.3	Y42G9A.3	UP
WBGene00021654	Y47G7B.2	Y47G7B.2	UP
WBGene00021898	Y54G2A.36	Y54G2A.36	UP
WBGene00021909	Y55B1BL.1	Y55B1BL.1	UP
WBGene00021912	Y55B1BR.2	Y55B1BR.2	UP
WBGene00022112	Y71F9AL.7	Y71F9AL.7	UP
WBGene00022191	Y71H2B.1	Y71H2B.1	UP
WBGene00022307	Y77E11A.2	Y77E11A.2	UP
WBGene00022557	ZC204.7	fbxb-15	UP
WBGene00022569	ZC239.6	ZC239.6	UP
WBGene00022597	ZC395.5	ZC395.5	UP
WBGene00022814	ZK742.4	ZK742.4	UP
WBGene00023417	C25E10.9	swm-1	UP
WBGene00044061	R11B5.1	tbc-12	UP
WBGene00044078	T04A8.4	tag-243	UP
WBGene00044212	Y68A4A.13	Y68A4A.13	UP
WBGene00044500	T19E7.6	T19E7.6	UP
WBGene00044502	C46G7.5	C46G7.5	UP
WBGene00044680	F30A10.13	F30A10.13	UP
WBGene00044737	JC8.14	ttr-45	UP
WBGene00044921	F53C11.9	F53C11.9	UP
WBGene00045208	F13E9.15	F13E9.15	UP
WBGene00045265	K10C2.8	K10C2.8	UP
WBGene00045401	T26F2.3	eol-1	UP
WBGene00045473	F30A10.14	F30A10.14	UP
WBGene00050899	T10C6.15	T10C6.15	UP
WBGene00077439	F55B12.10	F55B12.10	UP
WBGene00000067	T25C8.2	act-5	DN
WBGene00000088	F32A7.6	aex-5	DN
WBGene00000215	T18H9.2	asp-2	DN
WBGene00000217	R12H7.2	asp-4	DN
WBGene00000283	R173.1	cah-5	DN
WBGene00000412	F35E8.11	cdr-1	DN
WBGene00000522	C09F12.1	clc-1	DN
WBGene00000539	F07B10.1	cln-3.1	DN
WBGene00000597	F11H8.3	col-8	DN
WBGene00000599	B0222.8	col-10	DN
WBGene00000602	F15H10.2	col-13	DN
WBGene00000603	C46A5.3	col-14	DN
WBGene00000615	F54C9.4	col-38	DN
WBGene00000616	C09G5.4	col-39	DN
WBGene00000620	ZC513.8	col-43	DN
WBGene00000647	Y49F6B.10	col-71	DN
WBGene00000649	F11G11.12	col-73	DN
WBGene00000653	M195.1	col-77	DN
WBGene00000672	ZK1010.7	col-97	DN
WBGene00000678	F58F6.1	col-104	DN
WBGene00000681	C34H4.4	col-107	DN
WBGene00000699	C29F4.1	col-125	DN
WBGene00000707	F52B11.4	col-133	DN
WBGene00000711	C52D10.13	col-138	DN
WBGene00000716	T15B7.3	col-143	DN
WBGene00000717	B0222.6	col-144	DN
WBGene00000720	T06E4.4	col-147	DN
WBGene00000722	B0024.1	col-149	DN
WBGene00000723	B0024.2	col-150	DN
WBGene00000731	D2023.7	col-158	DN
WBGene00000732	F57B1.3	col-159	DN
WBGene00000734	C50B6.4	col-161	DN
WBGene00000735	Y2H9A.3	col-162	DN
WBGene00000739	T07H6.3	col-166	DN
WBGene00000740	T10E10.2	col-167	DN
WBGene00000753	C44C10.1	col-180	DN
WBGene00000786	C25B8.3	cpr-6	DN
WBGene00001066	Y41E3.2	dpy-4	DN
WBGene00001067	F27C1.8	dpy-5	DN
WBGene00001074	F30B5.1	dpy-13	DN
WBGene00001240	F11E6.5	elo-2	DN
WBGene00001388	F15B9.2	far-4	DN
WBGene00001770	F21H7.1	gst-22	DN
WBGene00001774	Y53F4B.29	gst-26	DN
WBGene00001786	F35E8.8	gst-38	DN
WBGene00002025	Y22D7AL.5	hsp-60	DN
WBGene00002054	F10C1.7	ifb-2	DN
WBGene00002225	M01E11.6	klp-15	DN
WBGene00002226	C41G7.2	klp-16	DN
WBGene00002260	T22G5.6	lbp-8	DN
WBGene00002272	C16H3.2	lec-9	DN
WBGene00002335	ZK792.6	let-60	DN
WBGene00003055	F48E8.1	lon-1	DN
WBGene00003091	Y22F5A.5	lys-2	DN
WBGene00003425	K07F5.2	msp-10	DN
WBGene00003522	K06A4.1	nas-3	DN
WBGene00003539	T11F9.3	nas-20	DN
WBGene00003571	C07A9.4	ncx-6	DN
WBGene00003738	F54F3.1	nid-1	DN
WBGene00003828	C07B5.5	nuc-1	DN
WBGene00003847	F25D7.3	blmp-1	DN
WBGene00003860	Y38F1A.9	oig-2	DN
WBGene00003877	K04E7.2	pept-1	DN
WBGene00003879	F57H12.3	ora-1	DN
WBGene00003893	C44B12.2	ost-1	DN
WBGene00003957	F23B2.12	pcp-2	DN
WBGene00003959	Y116F11B.3	pcp-4	DN
WBGene00003986	K05B2.5	mct-4	DN
WBGene00003995	K08E7.9	pgp-1	DN
WBGene00004020	EGAP2.3	pho-1	DN
WBGene00004264	T05C12.10	qua-1	DN
WBGene00004300	F38A3.2	ram-2	DN
WBGene00004394	Y57A10A.11	rol-1	DN
WBGene00004398	ZK1290.3	rol-8	DN
WBGene00005016	B0491.2	sqt-1	DN
WBGene00005949	C29F3.6	srx-58	DN
WBGene00006050	K07F5.11	ssq-1	DN
WBGene00006051	T28H11.5	ssq-2	DN
WBGene00006056	F32B6.5	sss-1	DN
WBGene00006404	C31C9.1	tag-10	DN
WBGene00006436	W06H8.8	ttn-1	DN
WBGene00006609	W05E10.4	tre-3	DN
WBGene00006925	K09F5.2	vit-1	DN
WBGene00006926	C42D8.2	vit-2	DN
WBGene00006927	F59D8.1	vit-3	DN
WBGene00006928	F59D8.2	vit-4	DN
WBGene00006929	C04F6.1	vit-5	DN
WBGene00006930	K07H8.6	vit-6	DN
WBGene00007142	B0334.1	ttr-18	DN
WBGene00007368	C06B8.2	C06B8.2	DN
WBGene00007394	C06H5.6	C06H5.6	DN
WBGene00007430	C08B6.10	C08B6.10	DN
WBGene00007455	C08F11.8	ugt-22	DN
WBGene00007536	C12D8.5	daf-36	DN
WBGene00007717	C25D7.5	C25D7.5	DN
WBGene00007766	C27C7.1	C27C7.1	DN
WBGene00007791	C28A5.6	C28A5.6	DN
WBGene00007833	C31A11.5	oac-6	DN
WBGene00007867	C32H11.4	C32H11.4	DN
WBGene00007875	C32H11.12	dod-24	DN
WBGene00008042	C40H1.7	C40H1.7	DN
WBGene00008043	C40H1.8	C40H1.8	DN
WBGene00008068	C43D7.5	sdz-6	DN
WBGene00008123	C47A4.2	ent-4	DN
WBGene00008202	C49C3.12	clec-197	DN
WBGene00008220	C50B6.7	C50B6.7	DN
WBGene00008258	C52E4.5	mans-2	DN
WBGene00008485	F01D4.1	ugt-43	DN
WBGene00008486	F01D4.2	ugt-44	DN
WBGene00008522	F02D8.5	F02D8.5	DN
WBGene00008560	F07H5.9	pho-13	DN
WBGene00008565	F08A8.2	acox-2	DN
WBGene00008620	F09C6.10	F09C6.10	DN
WBGene00008621	F09C8.1	F09C8.1	DN
WBGene00008634	F10A3.4	F10A3.4	DN
WBGene00008698	F11D11.3	F11D11.3	DN
WBGene00008724	F13A7.1	F13A7.1	DN
WBGene00008741	F13D12.6	F13D12.6	DN
WBGene00008793	F14D7.6	F14D7.6	DN
WBGene00008936	F18E2.1	papl-1	DN
WBGene00009154	F26D2.16	F26D2.16	DN
WBGene00009158	F26E4.3	F26E4.3	DN
WBGene00009397	F35C5.9	clec-66	DN
WBGene00009429	F35E12.5	F35E12.5	DN
WBGene00009431	F35E12.7	dct-17	DN
WBGene00009433	F35E12.9	F35E12.9	DN
WBGene00009488	F36G9.12	oac-20	DN
WBGene00009515	F38A1.1	clec-170	DN
WBGene00009526	F38A1.14	clec-169	DN
WBGene00009787	F46F2.3	F46F2.3	DN
WBGene00009824	F47G4.3	gpdh-1	DN
WBGene00009830	F47G9.3	cutl-18	DN
WBGene00009902	F49E12.9	drd-1	DN
WBGene00009981	F53F1.3	F53F1.3	DN
WBGene00009982	F53F1.4	F53F1.4	DN
WBGene00010050	F54D5.4	F54D5.4	DN
WBGene00010070	F54F11.2	nep-17	DN
WBGene00010123	F55G11.2	F55G11.2	DN
WBGene00010125	F55G11.5	dod-22	DN
WBGene00010128	F55G11.8	F55G11.8	DN
WBGene00010135	F55H12.4	F55H12.4	DN
WBGene00010238	F58B4.5	F58B4.5	DN
WBGene00010254	F58E6.5	F58E6.5	DN
WBGene00010679	K08F4.5	K08F4.5	DN
WBGene00010745	K10D11.1	dod-17	DN
WBGene00010749	K10D11.5	K10D11.5	DN
WBGene00010793	LLC1.2	LLC1.2	DN
WBGene00010833	M03B6.1	M03B6.1	DN
WBGene00011006	R04B5.9	ugt-47	DN
WBGene00011107	R07E3.6	R07E3.6	DN
WBGene00011112	R07E5.4	R07E5.4	DN
WBGene00011176	R09E10.6	R09E10.6	DN
WBGene00011182	R09H10.5	R09H10.5	DN
WBGene00011190	R10D12.9	swt-6	DN
WBGene00011291	R102.4	R102.4	DN
WBGene00011330	T01D3.6	T01D3.6	DN
WBGene00011487	T05E12.6	T05E12.6	DN
WBGene00011668	T09F5.9	clec-47	DN
WBGene00011753	T13F3.6	T13F3.6	DN
WBGene00011803	T16G12.1	T16G12.1	DN
WBGene00011856	T20D3.2	T20D3.2	DN
WBGene00011979	T24B8.5	T24B8.5	DN
WBGene00012018	T25C12.3	T25C12.3	DN
WBGene00012217	W02H3.1	W02H3.1	DN
WBGene00012330	W07G1.3	zip-3	DN
WBGene00012445	Y16B4A.2	Y16B4A.2	DN
WBGene00012462	Y17G7B.8	Y17G7B.8	DN
WBGene00012500	Y26D4A.2	hpo-2	DN
WBGene00012615	Y38H6C.1	dct-16	DN
WBGene00012664	Y39B6A.1	Y39B6A.1	DN
WBGene00012683	Y39B6A.24	asp-17	DN
WBGene00012741	Y40H4A.2	Y40H4A.2	DN
WBGene00012757	Y41C4A.11	Y41C4A.11	DN
WBGene00012824	Y43F8B.14	Y43F8B.14	DN
WBGene00013007	Y48E1B.8	Y48E1B.8	DN
WBGene00013037	Y49E10.18	Y49E10.18	DN
WBGene00013073	Y51A2D.4	hmit-1.1	DN
WBGene00013076	Y51A2D.8	Y51A2D.8	DN
WBGene00013118	Y51H4A.24	Y51H4A.24	DN
WBGene00013207	Y54G9A.4	Y54G9A.4	DN
WBGene00013540	Y75B8A.3	Y75B8A.3	DN
WBGene00013946	ZK228.3	ZK228.3	DN
WBGene00013947	ZK228.4	ZK228.4	DN
WBGene00014137	ZK896.6	clec-187	DN
WBGene00014138	ZK896.7	clec-186	DN
WBGene00014173	ZK970.7	ZK970.7	DN
WBGene00014666	C05D12.3	C05D12.3	DN
WBGene00015141	B0310.5	ugt-46	DN
WBGene00015399	C03G6.14	cyp-35A1	DN
WBGene00015400	C03G6.15	cyp-35A2	DN
WBGene00015403	C03H5.1	clec-10	DN
WBGene00015514	C06A8.3	C06A8.3	DN
WBGene00015574	C07G3.2	irg-1	DN
WBGene00015577	C07G3.9	ugt-64	DN
WBGene00015684	C10G8.8	C10G8.8	DN
WBGene00015713	C12D12.1	C12D12.1	DN
WBGene00015816	C16A11.3	C16A11.3	DN
WBGene00015828	C16C4.4	math-14	DN
WBGene00015932	C17H12.6	C17H12.6	DN
WBGene00015965	C18C4.3	ugt-48	DN
WBGene00016023	C23H5.1	prmt-6	DN
WBGene00016048	C24B9.3	C24B9.3	DN
WBGene00016354	C33F10.5	rig-6	DN
WBGene00016425	C34H4.2	C34H4.2	DN
WBGene00016431	C35A11.4	C35A11.4	DN
WBGene00016644	C44C1.5	abhd-3.2	DN
WBGene00016714	C46F2.1	C46F2.1	DN
WBGene00016805	C50D2.1	C50D2.1	DN
WBGene00016918	C54E4.2	test-1	DN
WBGene00017071	D2096.3	aagr-1	DN
WBGene00017093	E02C12.8	E02C12.8	DN
WBGene00017183	F02E11.5	scl-15	DN
WBGene00017201	F07C4.7	grsp-4	DN
WBGene00017417	F13B6.2	F13B6.2	DN
WBGene00017431	F13H6.3	F13H6.3	DN
WBGene00017591	F19C7.1	F19C7.1	DN
WBGene00017594	F19C7.4	F19C7.4	DN
WBGene00017730	F22H10.6	F22H10.6	DN
WBGene00017764	F25A2.1	F25A2.1	DN
WBGene00017788	F25E5.7	F25E5.7	DN
WBGene00017791	F25E5.10	try-8	DN
WBGene00017948	F31D5.5	mth-1	DN
WBGene00017962	F31F4.15	fbxa-72	DN
WBGene00017964	F31F7.1	F31F7.1	DN
WBGene00017969	F32A5.3	F32A5.3	DN
WBGene00018099	F36F12.8	ztf-28	DN
WBGene00018138	F37B4.7	folt-2	DN
WBGene00018237	F40F4.6	drd-2	DN
WBGene00018297	F41F3.3	F41F3.3	DN
WBGene00018342	F42A10.6	F42A10.6	DN
WBGene00018398	F43H9.2	sptl-2	DN
WBGene00018643	F49F1.1	drd-50	DN
WBGene00018647	F49F1.7	F49F1.7	DN
WBGene00018760	F53E10.4	irg-3	DN
WBGene00018823	F54E2.1	F54E2.1	DN
WBGene00018885	F55E10.6	drd-5	DN
WBGene00018921	F56A6.1	sago-2	DN
WBGene00018951	F56C9.7	F56C9.7	DN
WBGene00018971	F56D6.2	clec-67	DN
WBGene00019017	F57F4.4	F57F4.4	DN
WBGene00019029	F58B6.1	F58B6.1	DN
WBGene00019213	H20E11.1	H20E11.1	DN
WBGene00019215	H20E11.3	H20E11.3	DN
WBGene00019411	K05F1.10	K05F1.10	DN
WBGene00019473	K07C6.5	cyp-35A5	DN
WBGene00019546	W07G9.2	glct-6	DN
WBGene00019550	K09C4.5	K09C4.5	DN
WBGene00019563	K09C6.9	K09C6.9	DN
WBGene00019565	K09D9.2	cyp-35A3	DN
WBGene00019580	K09E10.2	oac-58	DN
WBGene00019592	K09F6.9	K09F6.9	DN
WBGene00019660	K11H12.4	K11H12.4	DN
WBGene00019682	K12H4.7	K12H4.7	DN
WBGene00019689	K12H6.9	K12H6.9	DN
WBGene00019738	M02F4.7	clec-265	DN
WBGene00019886	R05D8.9	R05D8.9	DN
WBGene00019895	R05F9.12	aagr-2	DN
WBGene00020022	R12C12.1	R12C12.1	DN
WBGene00020128	R193.2	R193.2	DN
WBGene00020139	T01B11.2	T01B11.2	DN
WBGene00020182	T03D3.1	ugt-53	DN
WBGene00020256	T05C3.6	T05C3.6	DN
WBGene00020436	T12A2.1	T12A2.1	DN
WBGene00020456	T12B5.10	fbxa-60	DN
WBGene00020516	T15B7.1	T15B7.1	DN
WBGene00020760	T24C4.4	T24C4.4	DN
WBGene00020788	T25B6.2	nep-22	DN
WBGene00020813	T25G12.6	T25G12.6	DN
WBGene00020826	T26A8.3	T26A8.3	DN
WBGene00021020	W04B5.3	W04B5.3	DN
WBGene00021233	Y19D10B.4		DN
WBGene00021322	Y34B4A.6	Y34B4A.6	DN
WBGene00021325	Y34B4A.9	Y34B4A.9	DN
WBGene00021492	Y40B10A.7	comt-5	DN
WBGene00021518	Y41D4B.16	hpo-6	DN
WBGene00021580	Y46C8AL.2	clec-174	DN
WBGene00021582	Y46C8AL.4	clec-71	DN
WBGene00021585	Y46C8AL.8	clec-74	DN
WBGene00021602	Y46H3B.1	clec-205	DN
WBGene00021603	Y46H3B.2	clec-204	DN
WBGene00021625	Y47D7A.13	Y47D7A.13	DN
WBGene00021779	Y51H7C.1	Y51H7C.1	DN
WBGene00021799	Y53G8AL.1	Y53G8AL.1	DN
WBGene00021835	Y54E10A.17	Y54E10A.17	DN
WBGene00022040	Y65B4BR.1	Y65B4BR.1	DN
WBGene00022072	Y67D8C.8	cpg-9	DN
WBGene00022245	Y73B6BL.24	acp-6	DN
WBGene00022282	Y74C10AR.2	Y74C10AR.2	DN
WBGene00022444	Y110A2AL.7	Y110A2AL.7	DN
WBGene00022610	ZC416.6	ZC416.6	DN
WBGene00022645	ZK6.11	ZK6.11	DN
WBGene00022679	ZK180.5	ZK180.5	DN
WBGene00022858	ZK1193.2	ZK1193.2	DN
WBGene00044019	C55A6.12	C55A6.12	DN
WBGene00044402	Y82E9BL.18	Y82E9BL.18	DN
WBGene00044457	C18H7.11	C18H7.11	DN
WBGene00044488	Y54G2A.45	Y54G2A.45	DN
WBGene00045399	Y47G6A.33	Y47G6A.33	DN
WBGene00045416	Y37H2A.14	Y37H2A.14	DN
WBGene00077698	C34B4.7	lurp-4	DN
WBGene00086556	F36D1.12	F36D1.12	DN
WBGene00194928	ZC513.14	ZC513.14	DN
WBGene00195165	F57G4.11	F57G4.11	DN
