# Supplementary material for: DAF‐16 stabilizes the aging transcriptome and is activated in mid‐aged Caenorhabditis elegans to cope with internal stress
Source: Aging Cell. 2019 Feb 17;18(3):e12896. doi: 10.1111/acel.12896 (PMC6516157; doi:10.1111/acel.12896)
Supplement: Supplementary file 3 [file ACEL-18-e12896-s003.xlsx]

## Sheet: suuplementary table S2
Lifespan condition	strain	number of worm scored	lifespan ± std. error (days)	p-value
20 ºC	N2	113	19.06 ± 0.26	6.4e-05
	daf-16(mu86)	99	17.78 ± 0.21
25 ºC	N2	212	17,85 ± 0.17	5.9e-26
	daf-16(mu86)	190	15.33 ± 0.16
20 ºC，1 mM paraquat from adult day 1	N2	174	23.63 ± 0.52	1.2e-22
	daf-16(mu86)	130	17.28± 0.34
20 ºC，4 mM paraquat from adult day 1	N2	208	17.72 ± 0.22	9.15e-22
	daf-16(mu86)	96	14.71± 0.24
20 ºC from hatching to adult day 4, then shift to 30 ºC	N2	74	8.57 ± 0.14	2.48e-12
	daf-16(mu86)	59	6.97 ± 0.12
